# Supplementary material for: Thermochemical Research on Furfurylamine and 5-Methylfurfurylamine: Experimental and Computational Insights
Source: Molecules. 2024 Jun 7;29(12):2729. doi: 10.3390/molecules29122729 (PMC11205687; doi:10.3390/molecules29122729)
Supplement: Supplementary file 1 [file molecules-29-02729-s001.zip]

Archive with 1 entries (1 files):
- molecules-3025392-supplementary.pdf
